# Supplementary material for: Effect of different sources of dietary protein on muscle hypertrophy in functionally overloaded mice
Source: Biochem Biophys Rep. 2019 Sep 10;20:100686. doi: 10.1016/j.bbrep.2019.100686 (PMC6742840; doi:10.1016/j.bbrep.2019.100686)
Supplement: Multimedia component 2 [file mmc2.xml]

<?xml version="1.0" encoding="UTF-8" standalone="no"?><data:data><datasets><author>shibatas@waseda.jp</author><type>0</type><dataset><value>1</value><reason>The data that has been used is confidential</reason><comments/></dataset></datasets></data:data>
